# Supplementary material for: An Ab Initio Correction Vector Restricted Active Space Approach to the L-Edge XAS and 2p3d RIXS Spectra of Transition Metal Complexes
Source: J Chem Theory Comput. 2023 Oct 19;19(21):7753–63. doi: 10.1021/acs.jctc.3c00663 (PMC10653107; doi:10.1021/acs.jctc.3c00663)
Supplement: Supplementary file 1 — ct3c00663_si_001.xlsx [file ct3c00663_si_001.xlsx]

## Sheet: XAS
Supplementary Table for ``An ab initio correction vector restricted active space approach to the L-edge XAS and 2p3d RIXS spectra of transition metal complexes''
XAS with RAS1(2pFe6)RAS2(3dFe5/6) model								RIXS with RAS1(2pFe6)RAS1'(σFe-Cl/S6)RAS2(3dFe5/6) model
FeIICl4		FeII(SCH3)4		FeIIICl4		FeIII(SCH3)4		FeIICl4		FeII(SCH3)4		FeIIICl4		FeIII(SCH3)4
Incident Energy (eV)	Normalized Intensity	Incident Energy (eV)	Normalized Intensity	Incident Energy (eV)	Normalized Intensity	Incident Energy (eV)	Normalized Intensity	Energy Transfer (eV)	Normalized Intensity	Energy Transfer (eV)	Normalized Intensity	Energy Transfer (eV)	Normalized Intensity	Energy Transfer (eV)	Normalized Intensity
707.4	0.0072782	708	0.0056191	707.4	0.0078614	708	0.00497523	0	1.79378	0	0.478448	0	1.38475	0	0.864331
707.6	0.0072782	708.2	0.00591099	707.6	0.00831368	708.2	0.00521093	0.02	1.75893	0.02	0.471702	0.02	1.34698	0.02	0.897206
707.8	0.00766824	708.4	0.00618066	707.8	0.00831368	708.4	0.00543986	0.04	1.62439	0.04	0.421672	0.04	1.20098	0.04	0.809415
708	0.00766824	708.6	0.00666862	708	0.00831368	708.6	0.00604774	0.06	1.44335	0.06	0.363192	0.06	1.01878	0.06	0.797969
708.2	0.00766824	708.8	0.00712555	708.2	0.00831368	708.8	0.00646221	0.08	1.25816	0.08	0.303381	0.08	0.840957	0.08	0.571756
708.4	0.00815831	709	0.0076225	708.4	0.00831368	709	0.00669203	0.1	1.08841	0.1	0.2601	0.1	0.695926	0.1	0.576249
708.6	0.00846776	709.2	0.00822379	708.6	0.00879866	709.2	0.00726844	0.12	0.941339	0.12	0.225251	0.12	0.561997	0.12	0.403602
708.8	0.00846776	709.4	0.00888281	708.8	0.00879866	709.4	0.00765309	0.14	0.819406	0.14	0.195766	0.14	0.469809	0.14	0.404392
709	0.00965445	709.6	0.00959445	709	0.00879866	709.6	0.00802702	0.16	0.723706	0.16	0.177174	0.16	0.389024	0.16	0.298231
709.2	0.0103112	709.8	0.0105011	709.2	0.00977918	709.8	0.00894909	0.18	0.653789	0.18	0.162393	0.18	0.328654	0.18	0.301206
709.4	0.0116238	710	0.0112449	709.4	0.00977918	710	0.00980463	0.2	0.608074	0.2	0.157931	0.2	0.278666	0.2	0.205819
709.6	0.0122613	710.2	0.0122667	709.6	0.00977918	710.2	0.010616	0.22	0.584936	0.22	0.153669	0.22	0.239374	0.22	0.196528
709.8	0.0122613	710.4	0.0136095	709.8	0.0110525	710.4	0.0112014	0.24	0.583389	0.24	0.14943	0.24	0.205857	0.24	0.191054
710	0.0122613	710.6	0.0150533	710	0.0110525	710.6	0.0126641	0.26	0.602939	0.26	0.145336	0.26	0.181285	0.26	0.154774
710.2	0.0130573	710.8	0.016404	710.2	0.0110525	710.8	0.0140262	0.28	0.643076	0.28	0.141765	0.28	0.158395	0.28	0.154875
710.4	0.015062	711	0.0187627	710.4	0.0121475	711	0.0155864	0.3	0.700918	0.3	0.133103	0.3	0.14155	0.3	0.124751
710.6	0.0165097	711.2	0.0214066	710.6	0.0121475	711.2	0.0182083	0.32	0.768554	0.32	0.127872	0.32	0.126404	0.32	0.122522
710.8	0.0195384	711.4	0.0244685	710.8	0.0137999	711.4	0.0201654	0.34	0.830577	0.34	0.1249	0.34	0.112984	0.34	0.114471
711	0.0216454	711.6	0.0282187	711	0.0137999	711.6	0.0245853	0.36	0.867613	0.36	0.12551	0.36	0.103008	0.36	0.104063
711.2	0.0275777	711.8	0.0336163	711.2	0.0158027	711.8	0.0275095	0.38	0.86678	0.38	0.12783	0.38	0.0935964	0.38	0.093049
711.4	0.0311292	712	0.0402153	711.4	0.0158027	712	0.0371162	0.4	0.8317	0.4	0.135365	0.4	0.0862036	0.4	0.0870256
711.6	0.0342927	712.2	0.0507639	711.6	0.0184651	712.2	0.0493668	0.42	0.780305	0.42	0.15048	0.42	0.0764738	0.42	0.0823926
711.8	0.0480357	712.4	0.0644626	711.8	0.0184651	712.4	0.0751154	0.44	0.730178	0.44	0.167121	0.44	0.0737275	0.44	0.0812962
712	0.0587645	712.6	0.0944848	712	0.0197382	712.6	0.133219	0.46	0.689376	0.46	0.188104	0.46	0.0663454	0.46	0.0717315
712.2	0.0862302	712.8	0.152391	712.2	0.0197382	712.8	0.252334	0.48	0.654331	0.48	0.210535	0.48	0.0624298	0.48	0.0663305
712.4	0.126266	713	0.193927	712.4	0.0237987	713	0.221535	0.5	0.614419	0.5	0.230971	0.5	0.0597489	0.5	0.0658808
712.6	0.161171	713.2	0.239291	712.6	0.0286217	713.2	0.192535	0.52	0.561593	0.52	0.244665	0.52	0.0541473	0.52	0.0611085
712.8	0.20362	713.4	0.292636	712.8	0.0344316	713.4	0.236385	0.54	0.497149	0.54	0.253161	0.54	0.0516268	0.54	0.0616438
713	0.299811	713.6	0.421072	713	0.0404638	713.6	0.254651	0.56	0.429371	0.56	0.24512	0.56	0.0479032	0.56	0.0579284
713.2	0.377129	713.8	0.631412	713.2	0.0564839	713.8	0.27123	0.58	0.366149	0.58	0.231815	0.58	0.0446839	0.58	0.0562432
713.4	0.48948	714	0.874154	713.4	0.0770515	714	0.286188	0.6	0.31161	0.6	0.206893	0.6	0.0421547	0.6	0.0531002
713.6	0.65624	714.2	1	713.6	0.123459	714.2	0.266738	0.62	0.266386	0.62	0.18182	0.62	0.039866	0.62	0.0524252
713.8	0.845209	714.4	0.999172	713.8	0.204086	714.4	0.260384	0.64	0.229589	0.64	0.155363	0.64	0.0382001	0.64	0.0513059
714	0.941644	714.6	0.828579	714	0.229574	714.6	0.282429	0.66	0.199674	0.66	0.13177	0.66	0.035863	0.66	0.0490767
714.2	0.946716	714.8	0.708867	714.2	0.246533	714.8	0.352747	0.68	0.175323	0.68	0.112516	0.68	0.034687	0.68	0.0454152
714.4	1	715	0.660037	714.4	0.31655	715	0.459893	0.7	0.155284	0.7	0.0945894	0.7	0.0334267	0.7	0.0423719
714.6	0.974793	715.2	0.673835	714.6	0.404713	715.2	0.634796	0.72	0.138676	0.72	0.0821846	0.72	0.0314287	0.72	0.0409832
714.8	0.813638	715.4	0.674116	714.8	0.402949	715.4	0.869227	0.74	0.124771	0.74	0.0699731	0.74	0.0307256	0.74	0.0406759
715	0.721819	715.6	0.548138	715	0.447192	715.6	1	0.76	0.112994	0.76	0.0624043	0.76	0.030407	0.76	0.0426593
715.2	0.687701	715.8	0.387977	715.2	0.598577	715.8	0.858825	0.78	0.102937	0.78	0.0540269	0.78	0.0282471	0.78	0.0382492
715.4	0.576887	716	0.279756	715.4	0.792927	716	0.691872	0.8	0.0942922	0.8	0.0486364	0.8	0.0272218	0.8	0.0383157
715.6	0.413471	716.2	0.227247	715.6	1	716.2	0.593516	0.82	0.0867868	0.82	0.0435812	0.82	0.026894	0.82	0.0377842
715.8	0.3084	716.4	0.211999	715.8	0.985298	716.4	0.491469	0.84	0.0802396	0.84	0.03966	0.84	0.0260779	0.84	0.036415
716	0.262328	716.6	0.216985	716	0.775447	716.6	0.40162	0.86	0.0744797	0.86	0.0357265	0.86	0.0243719	0.86	0.03562
716.2	0.231905	716.8	0.224007	716.2	0.582823	716.8	0.324304	0.88	0.0693984	0.88	0.0332783	0.88	0.0237379	0.88	0.0355348
716.4	0.228147	717	0.220034	716.4	0.481774	717	0.278038	0.9	0.0648708	0.9	0.030859	0.9	0.0240039	0.9	0.0349491
716.6	0.242722	717.2	0.183498	716.6	0.454612	717.2	0.238356	0.92	0.0608174	0.92	0.0284001	0.92	0.0228884	0.92	0.0349241
716.8	0.251533	717.4	0.141103	716.8	0.402444	717.4	0.2012	0.94	0.0571866	0.94	0.0268661	0.94	0.0222758	0.94	0.0329931
717	0.23378	717.6	0.117911	717	0.33127	717.6	0.172603	0.96	0.0539168	0.96	0.0249576	0.96	0.0215106	0.96	0.0334127
717.2	0.189857	717.8	0.10234	717.2	0.279436	717.8	0.155335	0.98	0.0509585	0.98	0.0240026	0.98	0.0210692	0.98	0.0317393
717.4	0.155774	718	0.0911618	717.4	0.23869	718	0.143949	1	0.0482756	1	0.0222835	1	0.0205514	1	0.0305264
717.6	0.133143	718.2	0.078653	717.6	0.197047	718.2	0.13475	1.02	0.0458222	1.02	0.0215522	1.02	0.0202626	1.02	0.0308799
717.8	0.118596	718.4	0.0641791	717.8	0.167192	718.4	0.123987	1.04	0.0435949	1.04	0.0206973	1.04	0.0199455	1.04	0.0312317
718	0.117957	718.6	0.054144	718	0.154107	718.6	0.116454	1.06	0.0415545	1.06	0.0200701	1.06	0.0194353	1.06	0.02989
718.2	0.111143	718.8	0.0444512	718.2	0.144932	718.8	0.108521	1.08	0.0396865	1.08	0.0196516	1.08	0.0193683	1.08	0.0303502
718.4	0.0975296	719	0.0357147	718.4	0.142248	719	0.0974239	1.1	0.0379538	1.1	0.0186121	1.1	0.0189741	1.1	0.0316908
718.6	0.0792997	719.2	0.0301119	718.6	0.146015	719.2	0.0865176	1.12	0.036375	1.12	0.0176269	1.12	0.0185865	1.12	0.0311945
718.8	0.0637633	719.4	0.0253812	718.8	0.150438	719.4	0.0743451	1.14	0.0349103	1.14	0.0180078	1.14	0.0188264	1.14	0.0314158
719	0.0512106	719.6	0.0210318	719	0.146262	719.6	0.0595393	1.16	0.0335631	1.16	0.0175929	1.16	0.0182116	1.16	0.0306371
719.2	0.0410044	719.8	0.0186572	719.2	0.131553	719.8	0.0500719	1.18	0.0323125	1.18	0.0169005	1.18	0.0184795	1.18	0.0306838
719.4	0.0338071	720	0.0169078	719.4	0.116009	720	0.0392231	1.2	0.031161	1.2	0.0166155	1.2	0.0180021	1.2	0.0312275
719.6	0.0279854	720.2	0.0157145	719.6	0.102664	720.2	0.0328583	1.22	0.0300888	1.22	0.0170168	1.22	0.0181308	1.22	0.0285278
719.8	0.0243143	720.4	0.0149547	719.8	0.0921746	720.4	0.0285991	1.24	0.0290905	1.24	0.0163129	1.24	0.0174694	1.24	0.028759
720	0.0239426	720.6	0.013357	720	0.0842057	720.6	0.024201	1.26	0.0281719	1.26	0.0163712	1.26	0.0176396	1.26	0.0292088
720.2	0.0237614	720.8	0.0128099	720.2	0.0675734	720.8	0.0211835	1.28	0.0273209	1.28	0.0161332	1.28	0.0174037	1.28	0.0297323
720.4	0.0232014	721	0.0117087	720.4	0.0576726	721	0.018767	1.3	0.0265266	1.3	0.016123	1.3	0.0173817	1.3	0.0292965
720.6	0.0223158	721.2	0.00978381	720.6	0.0500669	721.2	0.0169251	1.32	0.0257915	1.32	0.0159553	1.32	0.0175083	1.32	0.0289177
720.8	0.0215205	721.4	0.00931678	720.8	0.0455223	721.4	0.0156024	1.34	0.0251064	1.34	0.0159491	1.34	0.0174731	1.34	0.0290204
721	0.0210865	721.6	0.00846313	721	0.0419074	721.6	0.0143761	1.36	0.0244772	1.36	0.0158271	1.36	0.0173064	1.36	0.0305672
721.2	0.0203646	721.8	0.00792603	721.2	0.0374732	721.8	0.0140217	1.38	0.023897	1.38	0.0159082	1.38	0.0176902	1.38	0.0313046
721.4	0.019732	722	0.00796454	721.4	0.0323227	722	0.0127338	1.4	0.023363	1.4	0.0160457	1.4	0.0175427	1.4	0.0319362
721.6	0.0191282	722.2	0.00734099	721.6	0.027095	722.2	0.0115897	1.42	0.0228667	1.42	0.0160401	1.42	0.0177295	1.42	0.03187
721.8	0.0184604	722.4	0.00736898	721.8	0.0222244	722.4	0.0116626	1.44	0.0224146	1.44	0.0167264	1.44	0.0178346	1.44	0.0330768
722	0.0184604	722.6	0.00823722	722	0.0218296	722.6	0.0121856	1.46	0.0220043	1.46	0.016968	1.46	0.0177045	1.46	0.0322966
722.2	0.0187178	722.8	0.00775724	722.2	0.021746	722.8	0.0112845	1.48	0.0216279	1.48	0.0172548	1.48	0.0180771	1.48	0.0325395
722.4	0.0198855	723	0.00784955	722.4	0.0205488	723	0.0117984	1.5	0.0212939	1.5	0.0178214	1.5	0.0179513	1.5	0.0332756
722.6	0.020579	723.2	0.00593867	722.6	0.0197362	723.2	0.011822	1.52	0.020995	1.52	0.0184523	1.52	0.0180627	1.52	0.0340088
722.8	0.020648	723.4	0.00720694	722.8	0.0191508	723.4	0.0124171	1.54	0.0207341	1.54	0.0187864	1.54	0.0183981	1.54	0.0346137
723	0.0204128	723.6	0.00612811	723	0.0181747	723.6	0.0120238	1.56	0.0205016	1.56	0.0194766	1.56	0.0185863	1.56	0.0349839
723.2	0.0221175	723.8	0.00744045	723.2	0.0175194	723.8	0.0126934	1.58	0.0203151	1.58	0.0200694	1.58	0.0188213	1.58	0.0378908
723.4	0.0225924	724	0.00775085	723.4	0.0168571	724	0.0121585	1.6	0.0201649	1.6	0.0207847	1.6	0.0190276	1.6	0.0392985
723.6	0.0234404	724.2	0.00701753	723.6	0.0166487	724.2	0.013024	1.62	0.0200479	1.62	0.0217283	1.62	0.019562	1.62	0.0385058
723.8	0.0255216	724.4	0.00777201	723.8	0.0162893	724.4	0.0142037	1.64	0.019967	1.64	0.0226863	1.64	0.019803	1.64	0.0383797
724	0.0255216	724.6	0.00878498	724	0.01611	724.6	0.0197092	1.66	0.0199304	1.66	0.0241051	1.66	0.0201313	1.66	0.0413594
724.2	0.0274408	724.8	0.00896915	724.2	0.0164554	724.8	0.0199843	1.68	0.0199319	1.68	0.0254708	1.68	0.0206349	1.68	0.0415711
724.4	0.030954	725	0.00965846	724.4	0.0169433	725	0.020757	1.7	0.0199792	1.7	0.0271262	1.7	0.0212445	1.7	0.0418822
724.6	0.0322331	725.2	0.0104873	724.6	0.016746	725.2	0.0273201	1.72	0.0200732	1.72	0.02885	1.72	0.0216557	1.72	0.0429226
724.8	0.0404054	725.4	0.0136193	724.8	0.0175722	725.4	0.0366787	1.74	0.0202213	1.74	0.0315272	1.74	0.0222023	1.74	0.0433666
725	0.0553913	725.6	0.0152677	725	0.018447	725.6	0.055909	1.76	0.0204205	1.76	0.0347583	1.76	0.0226195	1.76	0.0453609
725.2	0.079573	725.8	0.0175305	725.2	0.0204759	725.8	0.108838	1.78	0.0206825	1.78	0.0387813	1.78	0.0230445	1.78	0.0459552
725.4	0.115138	726	0.0203431	725.4	0.0231136	726	0.136699	1.8	0.0210108	1.8	0.0435676	1.8	0.0239826	1.8	0.0461553
725.6	0.134899	726.2	0.0248811	725.6	0.0260779	726.2	0.157442	1.82	0.021415	1.82	0.0508727	1.82	0.0244688	1.82	0.0494906
725.8	0.152281	726.4	0.0301422	725.8	0.0317477	726.4	0.169451	1.84	0.021908	1.84	0.0584172	1.84	0.0256301	1.84	0.0518904
726	0.175704	726.6	0.0403087	726	0.0337964	726.6	0.187021	1.86	0.0225	1.86	0.0691963	1.86	0.0265039	1.86	0.0552326
726.2	0.205179	726.8	0.0528088	726.2	0.0465142	726.8	0.204448	1.88	0.0232115	1.88	0.0830617	1.88	0.0276323	1.88	0.0594254
726.4	0.258452	727	0.0811586	726.4	0.0745263	727	0.192876	1.9	0.0240515	1.9	0.0959298	1.9	0.0286761	1.9	0.0643529
726.6	0.312118	727.2	0.12403	726.6	0.124327	727.2	0.1635	1.92	0.0250623	1.92	0.107184	1.92	0.0299806	1.92	0.0702152
726.8	0.341979	727.4	0.159162	726.8	0.201934	727.4	0.117179	1.94	0.0262665	1.94	0.113265	1.94	0.0313461	1.94	0.0753352
727	0.370032	727.6	0.161547	727	0.215961	727.6	0.122228	1.96	0.0277162	1.96	0.116074	1.96	0.0328792	1.96	0.0814107
727.2	0.423732	727.8	0.187408	727.2	0.175105	727.8	0.152564	1.98	0.0294595	1.98	0.119115	1.98	0.0345508	1.98	0.0915675
727.4	0.475863	728	0.261928	727.4	0.169857	728	0.210888	2	0.0315781	2	0.123685	2	0.0366094	2	0.104063
727.6	0.395791	728.2	0.316395	727.6	0.20473	728.2	0.263045	2.02	0.0341605	2.02	0.130939	2.02	0.038722	2.02	0.121116
727.8	0.297429	728.4	0.333677	727.8	0.243054	728.4	0.307961	2.04	0.0373426	2.04	0.14563	2.04	0.0411718	2.04	0.137259
728	0.247572	728.6	0.350776	728	0.265666	728.6	0.331592	2.06	0.0412785	2.06	0.162184	2.06	0.0438679	2.06	0.149054
728.2	0.192529	728.8	0.379036	728.2	0.273795	728.8	0.337807	2.08	0.0461395	2.08	0.179482	2.08	0.0466109	2.08	0.161595
728.4	0.163457	729	0.375128	728.4	0.264373	729	0.315222	2.1	0.0521014	2.1	0.194744	2.1	0.0498569	2.1	0.173437
728.6	0.141656	729.2	0.317331	728.6	0.271475	729.2	0.300074	2.12	0.0592472	2.12	0.2	2.12	0.0542463	2.12	0.180722
728.8	0.127579	729.4	0.246243	728.8	0.297898	729.4	0.270154	2.14	0.0673985	2.14	0.193407	2.14	0.0586859	2.14	0.186897
729	0.121245	729.6	0.188901	729	0.302321	729.6	0.216561	2.16	0.0759726	2.16	0.184872	2.16	0.0639781	2.16	0.191499
729.2	0.117873	729.8	0.153948	729.2	0.30099	729.8	0.15553	2.18	0.0840155	2.18	0.176109	2.18	0.0706446	2.18	0.195504
729.4	0.113893	730	0.131532	729.4	0.305878	730	0.109846	2.2	0.0908457	2.2	0.169434	2.2	0.0786607	2.2	0.194575
729.6	0.106112	730.2	0.1096	729.6	0.283859	730.2	0.0771121	2.22	0.0965159	2.22	0.165639	2.22	0.0884776	2.22	0.196763
729.8	0.0955841	730.4	0.093635	729.8	0.210193	730.4	0.0587779	2.24	0.101315	2.24	0.162588	2.24	0.0995871	2.24	0.196797
730	0.0941417	730.6	0.0853425	730	0.158941	730.6	0.0471779	2.26	0.104912	2.26	0.160171	2.26	0.113757	2.26	0.195439
730.2	0.0825059	730.8	0.0801366	730.2	0.111936	730.8	0.0387919	2.28	0.106376	2.28	0.156413	2.28	0.131907	2.28	0.194767
730.4	0.0697649	731	0.0678368	730.4	0.0916573	731	0.032183	2.3	0.105591	2.3	0.150844	2.3	0.155516	2.3	0.193394
730.6	0.0619187	731.2	0.0528506	730.6	0.0778937	731.2	0.0263954	2.32	0.103668	2.32	0.145327	2.32	0.184095	2.32	0.192181
730.8	0.054058	731.4	0.040143	730.8	0.0695165	731.4	0.0209914	2.34	0.102381	2.34	0.137332	2.34	0.22267	2.34	0.190511
731	0.0496863	731.6	0.0299406	731	0.0641917	731.6	0.017308	2.36	0.103033	2.36	0.13296	2.36	0.271868	2.36	0.191566
731.2	0.0454681	731.8	0.0219774	731.2	0.0593998	731.8	0.0141247	2.38	0.106059	2.38	0.127057	2.38	0.336894	2.38	0.193231
731.4	0.0429224	732	0.0173276	731.4	0.0556163	732	0.0121039	2.4	0.111086	2.4	0.124594	2.4	0.413871	2.4	0.195055
731.6	0.0404209	732.2	0.0138203	731.6	0.051949	732.2	0.0106059	2.42	0.117327	2.42	0.12266	2.42	0.498509	2.42	0.196526
731.8	0.0397293	732.4	0.0111721	731.8	0.0463621	732.4	0.00937143	2.44	0.124025	2.44	0.123108	2.44	0.564092	2.44	0.203773
732	0.0397293	732.6	0.00934664	732	0.0463915	732.6	0.00818639	2.46	0.130446	2.46	0.125175	2.46	0.583208	2.46	0.210899
732.2	0.0397293	732.8	0.00826877	732.2	0.0434056	732.8	0.00733528	2.48	0.135928	2.48	0.127815	2.48	0.547695	2.48	0.218469
732.4	0.0394664	733	0.00715057	732.4	0.037602	733	0.00697614	2.5	0.140258	2.5	0.131516	2.5	0.477617	2.5	0.229436
								2.52	0.144067	2.52	0.135879	2.52	0.416728	2.52	0.23928
								2.54	0.148832	2.54	0.141028	2.54	0.347329	2.54	0.249842
								2.56	0.155798	2.56	0.143865	2.56	0.309944	2.56	0.260572
								2.58	0.164836	2.58	0.149384	2.58	0.261589	2.58	0.274429
								2.6	0.174187	2.6	0.151545	2.6	0.244089	2.6	0.289226
								2.62	0.181248	2.62	0.155527	2.62	0.223961	2.62	0.307299
								2.64	0.183856	2.64	0.159475	2.64	0.21555	2.64	0.32329
								2.66	0.18203	2.66	0.160046	2.66	0.213742	2.66	0.342122
								2.68	0.17719	2.68	0.161008	2.68	0.218441	2.68	0.367965
								2.7	0.171111	2.7	0.159908	2.7	0.229886	2.7	0.392986
								2.72	0.165512	2.72	0.159929	2.72	0.248764	2.72	0.411416
								2.74	0.161995	2.74	0.156128	2.74	0.26658	2.74	0.424214
								2.76	0.16182	2.76	0.152946	2.76	0.278567	2.76	0.432355
								2.78	0.165127	2.78	0.149171	2.78	0.279918	2.78	0.435848
								2.8	0.170847	2.8	0.146523	2.8	0.26846	2.8	0.437617
								2.82	0.177102	2.82	0.143828	2.82	0.25149	2.82	0.430224
								2.84	0.182386	2.84	0.140094	2.84	0.23261	2.84	0.435663
								2.86	0.186802	2.86	0.136678	2.86	0.220307	2.86	0.440133
								2.88	0.191257	2.88	0.130993	2.88	0.214175	2.88	0.446249
								2.9	0.195979	2.9	0.126731	2.9	0.214266	2.9	0.460833
								2.92	0.199593	2.92	0.123192	2.92	0.219564	2.92	0.472085
								2.94	0.2	2.94	0.121355	2.94	0.229196	2.94	0.481343
								2.96	0.196403	2.96	0.121597	2.96	0.240873	2.96	0.486656
								2.98	0.190212	2.98	0.121108	2.98	0.248078	2.98	0.480891
								3	0.183849	3	0.119313	3	0.248421	3	0.474667
								3.02	0.178952	3.02	0.118206	3.02	0.242144	3.02	0.448088
								3.04	0.175553	3.04	0.115212	3.04	0.230762	3.04	0.427257
								3.06	0.172463	3.06	0.111799	3.06	0.219371	3.06	0.389004
								3.08	0.168588	3.08	0.108202	3.08	0.210174	3.08	0.367758
								3.1	0.164209	3.1	0.104848	3.1	0.203645	3.1	0.336557
								3.12	0.160529	3.12	0.100605	3.12	0.199187	3.12	0.317457
								3.14	0.158536	3.14	0.0969593	3.14	0.196712	3.14	0.297822
								3.16	0.158161	3.16	0.0933705	3.16	0.196667	3.16	0.285602
								3.18	0.158532	3.18	0.0906052	3.18	0.200589	3.18	0.274466
								3.2	0.158953	3.2	0.0881698	3.2	0.210036	3.2	0.266556
								3.22	0.158933	3.22	0.0866361	3.22	0.223294	3.22	0.266181
								3.24	0.158244	3.24	0.0848478	3.24	0.243851	3.24	0.264435
								3.26	0.156406	3.26	0.0827515	3.26	0.269479	3.26	0.268148
								3.28	0.15262	3.28	0.080455	3.28	0.307989	3.28	0.279579
								3.3	0.146306	3.3	0.0797133	3.3	0.351126	3.3	0.293802
								3.32	0.138027	3.32	0.0772024	3.32	0.411825	3.32	0.315546
								3.34	0.129542	3.34	0.0765793	3.34	0.482059	3.34	0.339329
								3.36	0.122464	3.36	0.076292	3.36	0.566504	3.36	0.365594
								3.38	0.117561	3.38	0.0757845	3.38	0.650715	3.38	0.393605
								3.4	0.11456	3.4	0.0776345	3.4	0.726029	3.4	0.426312
								3.42	0.112574	3.42	0.0783511	3.42	0.777906	3.42	0.452703
								3.44	0.110555	3.44	0.0831318	3.44	0.8	3.44	0.483585
								3.46	0.107712	3.46	0.0871206	3.46	0.78888	3.46	0.507481
								3.48	0.103798	3.48	0.0996852	3.48	0.739625	3.48	0.529048
								3.5	0.0989846	3.5	0.107204	3.5	0.670482	3.5	0.546823
								3.52	0.0935062	3.52	0.118487	3.52	0.58827	3.52	0.556315
								3.54	0.0877904	3.54	0.125498	3.54	0.512865	3.54	0.55264
								3.56	0.0822205	3.56	0.130696	3.56	0.449445	3.56	0.538002
								3.58	0.0770581	3.58	0.137989	3.58	0.4021	3.58	0.517604
								3.6	0.0722816	3.6	0.146044	3.6	0.371001	3.6	0.485248
								3.62	0.067795	3.62	0.156012	3.62	0.353038	3.62	0.458576
								3.64	0.0635299	3.64	0.167753	3.64	0.35037	3.64	0.428933
								3.66	0.0594989	3.66	0.175382	3.66	0.358165	3.66	0.40161
								3.68	0.055725	3.68	0.176545	3.68	0.378401	3.68	0.37867
								3.7	0.0521493	3.7	0.175948	3.7	0.408595	3.7	0.35556
								3.72	0.048798	3.72	0.17015	3.72	0.448926	3.72	0.333718
								3.74	0.0458503	3.74	0.15594	3.74	0.495976	3.74	0.313864
								3.76	0.0434528	3.76	0.141069	3.76	0.541816	3.76	0.294618
								3.78	0.0415775	3.78	0.123526	3.78	0.581158	3.78	0.276475
								3.8	0.0400811	3.8	0.105439	3.8	0.608288	3.8	0.261259
								3.82	0.0387655	3.82	0.0953297	3.82	0.635377	3.82	0.245643
								3.84	0.037467	3.84	0.0784329	3.84	0.663184	3.84	0.232541
								3.86	0.0361984	3.86	0.0727339	3.86	0.685686	3.86	0.220905
								3.88	0.0351997	3.88	0.0624842	3.88	0.691263	3.88	0.212739
								3.9	0.034678	3.9	0.059301	3.9	0.6703	3.9	0.205841
								3.92	0.0346698	3.92	0.0533027	3.92	0.623806	3.92	0.201373
								3.94	0.0350722	3.94	0.048443	3.94	0.561549	3.94	0.19767
								3.96	0.0357315	3.96	0.0445642	3.96	0.495092	3.96	0.196652
								3.98	0.036638	3.98	0.0392827	3.98	0.432473	3.98	0.197106
								4	0.0379548	4	0.0368641	4	0.377875	4	0.200813
								4.02	0.0400582	4.02	0.0347736	4.02	0.332373	4.02	0.20344
								4.04	0.0430671	4.04	0.0316714	4.04	0.292468	4.04	0.210924
								4.06	0.0468262	4.06	0.0300688	4.06	0.259176	4.06	0.215798
								4.08	0.0508953	4.08	0.0283401	4.08	0.230006	4.08	0.225574
								4.1	0.0545535	4.1	0.0275405	4.1	0.206117	4.1	0.233052
								4.12	0.0571062	4.12	0.0257531	4.12	0.1841	4.12	0.241991
								4.14	0.0582159	4.14	0.0249198	4.14	0.167035	4.14	0.250506
								4.16	0.0579759	4.16	0.0239148	4.16	0.151775	4.16	0.261366
								4.18	0.0566467	4.18	0.0226813	4.18	0.139727	4.18	0.270869
								4.2	0.0543083	4.2	0.0221675	4.2	0.128956	4.2	0.280751
								4.22	0.0509318	4.22	0.021229	4.22	0.121293	4.22	0.288783
								4.24	0.046591	4.24	0.0205545	4.24	0.115111	4.24	0.29787
								4.26	0.041705	4.26	0.0198815	4.26	0.111499	4.26	0.304762
								4.28	0.0369726	4.28	0.0191893	4.28	0.109085	4.28	0.3106
								4.3	0.0328472	4.3	0.0188069	4.3	0.107613	4.3	0.313236
								4.32	0.0296223	4.32	0.0183898	4.32	0.107394	4.32	0.316209
								4.34	0.0271491	4.34	0.0176294	4.34	0.107584	4.34	0.319683
								4.36	0.0252454	4.36	0.0174246	4.36	0.108216	4.36	0.32272
								4.38	0.0238504	4.38	0.0172129	4.38	0.109298	4.38	0.328086
								4.4	0.0224366	4.4	0.0171659	4.4	0.112523	4.4	0.333786
								4.42	0.0207499	4.42	0.0169393	4.42	0.116825	4.42	0.341908
								4.44	0.0191012	4.44	0.0168881	4.44	0.12329	4.44	0.351863
								4.46	0.0175304	4.46	0.0167488	4.46	0.130104	4.46	0.362408
								4.48	0.0160675	4.48	0.0162215	4.48	0.137331	4.48	0.36838
								4.5	0.0149779	4.5	0.0161108	4.5	0.140729	4.5	0.3732
								4.52	0.014311	4.52	0.0159369	4.52	0.143953	4.52	0.375319
								4.54	0.0136013	4.54	0.0155805	4.54	0.146387	4.54	0.374525
								4.56	0.0129128	4.56	0.0154881	4.56	0.150972	4.56	0.371053
								4.58	0.0126793	4.58	0.0154528	4.58	0.158813	4.58	0.363252
								4.6	0.0124276	4.6	0.0154631	4.6	0.166599	4.6	0.357624
								4.62	0.012314	4.62	0.0154119	4.62	0.179699	4.62	0.351179
								4.64	0.0124686	4.64	0.0155944	4.64	0.188756	4.64	0.349113
								4.66	0.012967	4.66	0.0157831	4.66	0.194411	4.66	0.347751
								4.68	0.0127003	4.68	0.0160317	4.68	0.198643	4.68	0.352428
								4.7	0.012425	4.7	0.0161049	4.7	0.200657	4.7	0.36081
								4.72	0.0124988	4.72	0.0162523	4.72	0.20348	4.72	0.371333
								4.74	0.0124655	4.74	0.0166665	4.74	0.202492	4.74	0.386377
								4.76	0.0118741	4.76	0.0167857	4.76	0.197342	4.76	0.39376
								4.78	0.011539	4.78	0.0174129	4.78	0.190796	4.78	0.403675
								4.8	0.010799	4.8	0.0180784	4.8	0.186411	4.8	0.406969
								4.82	0.00982482	4.82	0.0191716	4.82	0.187926	4.82	0.407532
								4.84	0.00942349	4.84	0.020055	4.84	0.196027	4.84	0.410766
								4.86	0.00944897	4.86	0.0218618	4.86	0.210195	4.86	0.411224
								4.88	0.0083315	4.88	0.0233038	4.88	0.235427	4.88	0.411819
								4.9	0.00814938	4.9	0.0253651	4.9	0.266756	4.9	0.410404
								4.92	0.00786127	4.92	0.0271536	4.92	0.301639	4.92	0.406053
								4.94	0.00789427	4.94	0.0285101	4.94	0.332861	4.94	0.402161
								4.96	0.00747465	4.96	0.0290696	4.96	0.349749	4.96	0.391479
								4.98	0.0072363	4.98	0.0290032	4.98	0.349605	4.98	0.379225
								5	0.00716162	5	0.0281707	5	0.334879	5	0.359202
								5.02	0.00716164	5.02	0.0276379	5.02	0.311955	5.02	0.339044
								5.04	0.0072753	5.04	0.0266397	5.04	0.291133	5.04	0.321737
								5.06	0.00744698	5.06	0.0247296	5.06	0.27769	5.06	0.302856
								5.08	0.00759329	5.08	0.0242253	5.08	0.269888	5.08	0.286801
								5.1	0.00762767	5.1	0.0225384	5.1	0.268946	5.1	0.2706
								5.12	0.00749887	5.12	0.0222083	5.12	0.271732	5.12	0.257239
								5.14	0.00720025	5.14	0.0212404	5.14	0.279721	5.14	0.247871
								5.16	0.00680554	5.16	0.021209	5.16	0.290056	5.16	0.240733
								5.18	0.00639572	5.18	0.0204725	5.18	0.301674	5.18	0.234356
								5.2	0.00602	5.2	0.0203272	5.2	0.316796	5.2	0.230276
								5.22	0.00570885	5.22	0.0200509	5.22	0.335851	5.22	0.226393
								5.24	0.00546223	5.24	0.0205686	5.24	0.352205	5.24	0.223171
								5.26	0.00527285	5.26	0.0209362	5.26	0.360236	5.26	0.220509
								5.28	0.00513267	5.28	0.0217608	5.28	0.359039	5.28	0.2185
								5.3	0.00503715	5.3	0.0226931	5.3	0.349824	5.3	0.215162
								5.32	0.00498254	5.32	0.0233392	5.32	0.332487	5.32	0.210936
								5.34	0.00495878	5.34	0.0250704	5.34	0.31078	5.34	0.205279
								5.36	0.00497002	5.36	0.0266698	5.36	0.287539	5.36	0.199441
								5.38	0.00502268	5.38	0.0290873	5.38	0.267363	5.38	0.1925
								5.4	0.00510636	5.4	0.0313256	5.4	0.250879	5.4	0.182311
								5.42	0.00523378	5.42	0.0347501	5.42	0.238578	5.42	0.174782
								5.44	0.00541656	5.44	0.0396254	5.44	0.229409	5.44	0.16809
								5.46	0.0056565	5.46	0.0440253	5.46	0.223439	5.46	0.159535
								5.48	0.00597541	5.48	0.0509822	5.48	0.220453	5.48	0.153866
								5.5	0.0063875	5.5	0.0582129	5.5	0.215313	5.5	0.145384
								5.52	0.00691158	5.52	0.0669381	5.52	0.204898	5.52	0.138853
								5.54	0.00756084	5.54	0.0773783	5.54	0.191315	5.54	0.132823
								5.56	0.00833837	5.56	0.0840736	5.56	0.175357	5.56	0.128504
								5.58	0.00923703	5.58	0.0868681	5.58	0.163242	5.58	0.124031
								5.6	0.0102136	5.6	0.0884116	5.6	0.15449	5.6	0.120165
								5.62	0.0112667	5.62	0.0892581	5.62	0.151126	5.62	0.115883
								5.64	0.0123363	5.64	0.0899966	5.64	0.151458	5.64	0.113707
								5.66	0.0133516	5.66	0.09461	5.66	0.154887	5.66	0.11039
								5.68	0.0141498	5.68	0.0959649	5.68	0.158743	5.68	0.108245
								5.7	0.0146673	5.7	0.102264	5.7	0.165437	5.7	0.10605
								5.72	0.0148866	5.72	0.107396	5.72	0.169726	5.72	0.103779
								5.74	0.0148788	5.74	0.114281	5.74	0.169363	5.74	0.101611
								5.76	0.0145972	5.76	0.118815	5.76	0.16447	5.76	0.100527
								5.78	0.0139591	5.78	0.123754	5.78	0.155374	5.78	0.0993138
								5.8	0.01294	5.8	0.125182	5.8	0.145919	5.8	0.0984996
								5.82	0.0116508	5.82	0.125916	5.82	0.138133	5.82	0.0977085
								5.84	0.0103313	5.84	0.126578	5.84	0.134748	5.84	0.0967036
								5.86	0.00911935	5.86	0.125466	5.86	0.131361	5.86	0.0958166
								5.88	0.00809607	5.88	0.127745	5.88	0.131671	5.88	0.0951928
								5.9	0.00727351	5.9	0.127043	5.9	0.12951	5.9	0.0942336
								5.92	0.00661752	5.92	0.131273	5.92	0.125895	5.92	0.092519
								5.94	0.00611672	5.94	0.131528	5.94	0.117046	5.94	0.0910064
								5.96	0.00572038	5.96	0.130215	5.96	0.11003	5.96	0.0895036
								5.98	0.00542235	5.98	0.123263	5.98	0.0967	5.98	0.0880177
								6	0.00518955	6	0.113686	6	0.0874306	6	0.0869466
								6.02	0.00502707	6.02	0.104501	6.02	0.0766798	6.02	0.085819
								6.04	0.00490949	6.04	0.0947732	6.04	0.0689618	6.04	0.0842746
								6.06	0.00483771	6.06	0.0847057	6.06	0.062678	6.06	0.0835385
								6.08	0.00480537	6.08	0.0763636	6.08	0.0564749	6.08	0.0823921
								6.1	0.00480967	6.1	0.0681394	6.1	0.0534294	6.1	0.0819469
								6.12	0.00484744	6.12	0.0611756	6.12	0.0500034	6.12	0.0813225
								6.14	0.00492318	6.14	0.0542552	6.14	0.048906	6.14	0.081371
								6.16	0.00503831	6.16	0.0490197	6.16	0.0480806	6.16	0.0809569
								6.18	0.00519367	6.18	0.0430884	6.18	0.0480811	6.18	0.0802585
								6.2	0.00539442	6.2	0.0397123	6.2	0.048999	6.2	0.0801805
								6.22	0.00564934	6.22	0.0356947	6.22	0.049424	6.22	0.0793797
								6.24	0.00596835	6.24	0.032582	6.24	0.0501308	6.24	0.07958
								6.26	0.00636071	6.26	0.029331	6.26	0.0491983	6.26	0.0793132
								6.28	0.00685278	6.28	0.0268872	6.28	0.0477596	6.28	0.0790237
								6.3	0.00745972	6.3	0.0246755	6.3	0.0451056	6.3	0.0784795
								6.32	0.00821999	6.32	0.0228239	6.32	0.0433336	6.32	0.0782479
								6.34	0.00916634	6.34	0.0209895	6.34	0.0396255	6.34	0.0780091
								6.36	0.0103551	6.36	0.0196713	6.36	0.0374208	6.36	0.0776345
								6.38	0.0118405	6.38	0.0183088	6.38	0.034482	6.38	0.0777011
								6.4	0.0136648	6.4	0.0173712	6.4	0.0325071	6.4	0.0771563
								6.42	0.0158198	6.42	0.0160816	6.42	0.0298745	6.42	0.076588
								6.44	0.0182168	6.44	0.0152778	6.44	0.0277417	6.44	0.0759115
								6.46	0.0206321	6.46	0.0145263	6.46	0.02588	6.46	0.0753454
								6.48	0.0227025	6.48	0.0136399	6.48	0.0245399	6.48	0.0746192
								6.5	0.024159	6.5	0.0130873	6.5	0.0232699	6.5	0.0736162
